# Supplementary material for: PreprintMatch: A tool for preprint to publication detection shows global inequities in scientific publication
Source: PLoS One. 2023 Mar 8;18(3):e0281659. doi: 10.1371/journal.pone.0281659 (PMC9994746; doi:10.1371/journal.pone.0281659)
Supplement: S1 Table — (XLSX) [file pone.0281659.s001.xlsx]

## Sheet: Sheet1
Country	Number of preprints	Income group	Language
United States	32762	High income	English
United Kingdom	12753	High income	English
Germany	7615	High income	Non-English
China	7381	Upper middle income	Non-English
France	5344	High income	Non-English
Canada	4252	High income	English
Australia	3341	High income	English
India	3140	Low/lower middle income	English
Japan	2896	High income	Non-English
Switzerland	2876	High income	Non-English
Netherlands	2648	High income	Non-English
Spain	2339	High income	Non-English
Brazil	1854	Upper middle income	Non-English
Italy	1794	High income	Non-English
Sweden	1617	High income	Non-English
Israel	1364	High income	Non-English
Denmark	1063	High income	Non-English
Belgium	1058	High income	Non-English
Norway	782	High income	Non-English
South Korea	742	High income	Non-English
Finland	723	High income	Non-English
Austria	699	High income	Non-English
Singapore	636	High income	English
Russia	589	Upper middle income	Non-English
Portugal	544	High income	Non-English
Mexico	478	Upper middle income	Non-English
Iran	469	Upper middle income	Non-English
New Zealand	464	High income	English
Argentina	455	Upper middle income	Non-English
Poland	422	High income	Non-English
Taiwan	357	High income	Non-English
South Africa	356	Upper middle income	English
Ireland	349	High income	English
Czech Republic	328	High income	Non-English
Bangladesh	324	Low/lower middle income	Non-English
Hungary	294	High income	Non-English
Turkey	286	Upper middle income	Non-English
Chile	251	High income	Non-English
Saudi Arabia	227	High income	Non-English
Greece	217	High income	Non-English
Pakistan	196	Low/lower middle income	English
Ethiopia	196	Low/lower middle income	Non-English
Nigeria	183	Low/lower middle income	English
Colombia	174	Upper middle income	Non-English
Malaysia	167	Upper middle income	Non-English
Thailand	156	Upper middle income	Non-English
Kenya	147	Low/lower middle income	English
Egypt	114	Low/lower middle income	Non-English
Estonia	112	High income	Non-English
Qatar	99	High income	Non-English
Sudan	89	Low/lower middle income	English
Indonesia	84	Upper middle income	Non-English
Uganda	83	Low/lower middle income	Non-English
Hong Kong	81	High income	Non-English
Vietnam	74	Low/lower middle income	Non-English
United Arab Emirates	69	High income	Non-English
Peru	59	Upper middle income	Non-English
Philippines	56	Low/lower middle income	English
Uruguay	56	High income	Non-English
Ghana	55	Low/lower middle income	English
Croatia	52	High income	Non-English
Slovenia	50	High income	Non-English
Ecuador	49	Upper middle income	Non-English
Iceland	47	High income	Non-English
Nepal	45	Low/lower middle income	Non-English
Ukraine	43	Low/lower middle income	Non-English
Romania	42	High income	Non-English
Georgia	40	Upper middle income	Non-English
Tanzania	39	Low/lower middle income	English
Kuwait	39	High income	Non-English
Luxembourg	37	High income	Non-English
Slovakia	34	High income	Non-English
Cameroon	32	Low/lower middle income	English
Sri Lanka	32	Low/lower middle income	Non-English
Iraq	29	Upper middle income	Non-English
Morocco	28	Low/lower middle income	Non-English
Costa Rica	28	Upper middle income	Non-English
Cyprus	26	High income	Non-English
Malawi	26	Low/lower middle income	English
Zambia	24	Low/lower middle income	English
Cuba	23	Upper middle income	Non-English
Lebanon	22	Upper middle income	Non-English
Serbia	20	Upper middle income	Non-English
Kazakhstan	18	Upper middle income	Non-English
Tunisia	17	Low/lower middle income	Non-English
Bulgaria	16	Upper middle income	Non-English
Algeria	16	Low/lower middle income	Non-English
Panama	15	High income	Non-English
Lithuania	15	High income	Non-English
Jordan	12	Upper middle income	Non-English
Zimbabwe	11	Low/lower middle income	English
Armenia	10	Upper middle income	Non-English
Oman	10	High income	Non-English
Venezuela	10	Upper middle income	Non-English
Rwanda	10	Low/lower middle income	Non-English
Senegal	10	Low/lower middle income	Non-English
Bolivia	9	Low/lower middle income	Non-English
Burkina Faso	9	Low/lower middle income	Non-English
Bahrain	8	High income	Non-English
Cambodia	8	Low/lower middle income	Non-English
Gambia	7	Low/lower middle income	English
Madagascar	6	Low/lower middle income	Non-English
Latvia	5	High income	Non-English
Benin	5	Low/lower middle income	Non-English
Belarus	5	Upper middle income	Non-English
Democratic Republic of the Congo	5	Low/lower middle income	Non-English
Ivory Coast	4	Low/lower middle income	Non-English
Mozambique	4	Low/lower middle income	Non-English
Eritrea	4	Low/lower middle income	Non-English
Seychelles	4	High income	English
Mali	4	Low/lower middle income	Non-English
Dominican Republic	4	Upper middle income	Non-English
Yemen	4	Low/lower middle income	Non-English
Jamaica	3	Upper middle income	English
Togo	3	Low/lower middle income	Non-English
Brunei	3	High income	Non-English
Bosnia and Herzegovina	3	Upper middle income	Non-English
Mongolia	3	Low/lower middle income	Non-English
Libya	3	Upper middle income	Non-English
Mauritius	3	High income	Non-English
Guatemala	2	Upper middle income	Non-English
Namibia	2	Upper middle income	English
Malta	2	High income	English
Fiji	2	Upper middle income	English
Bhutan	2	Low/lower middle income	Non-English
Laos	2	Low/lower middle income	Non-English
Uzbekistan	2	Low/lower middle income	Non-English
Guinea	2	Low/lower middle income	Non-English
Papua New Guinea	2	Low/lower middle income	English
Mauritania	2	Low/lower middle income	Non-English
Myanmar	2	Low/lower middle income	Non-English
Niger	2	Low/lower middle income	Non-English
Central African Republic	1	Low/lower middle income	Non-English
Azerbaijan	1	Upper middle income	Non-English
Botswana	1	Upper middle income	English
Somalia	1	Low/lower middle income	Non-English
Liberia	1	Low/lower middle income	English
Trinidad and Tobago	1	High income	English
Sierra Leone	1	Low/lower middle income	English
Belize	1	Upper middle income	English
Gabon	1	Upper middle income	Non-English
Barbados	1	High income	English
Republic of the Congo	1	Low/lower middle income	Non-English
Kyrgyzstan	1	Low/lower middle income	Non-English
Puerto Rico	1	High income	Non-English
Paraguay	1	Upper middle income	Non-English
Palestine	1	Low/lower middle income	Non-English
Syria	1	Low/lower middle income	Non-English
Albania	1	Upper middle income	Non-English
